# Supplementary material for: Pathway and Production Differences in Branched-Chain Hydroxy Acids as Bioactive Metabolites in Limosilactobacillus fermentum, Ligilactobacillus salivarius, and Latilactobacillus sakei
Source: Int J Mol Sci. 2024 Sep 20;25(18):10112. doi: 10.3390/ijms251810112 (PMC11432647; doi:10.3390/ijms251810112)
Supplement: Supplementary file 1 [file ijms-25-10112-s001.zip]

Archive with 1 entries (1 files):
- ijms-3203961-supplementary.pdf
